# Supplementary material for: Effect of Graphene Sheets Embedded Carbon Films on the Fretting Wear Behaviors of Orthodontic Archwire–Bracket Contacts
Source: Nanomaterials (Basel). 2022 Sep 30;12(19):3430. doi: 10.3390/nano12193430 (PMC9565541; doi:10.3390/nano12193430)
Supplement: Supplementary file 1 [file nanomaterials-12-03430-s001.zip]

Archive with 1 entries (1 files):
- nanomaterials-1902523-supplementary.pdf
